# Supplementary material for: ﻿A new species of a rarely encountered genus Sclerobregma Hartman, 1965 (Annelida, Scalibregmatidae) from the deep South China Sea
Source: Zookeys. 2025 May 2;1236:209–18. doi: 10.3897/zookeys.1236.149576 (PMC12065008; doi:10.3897/zookeys.1236.149576)
Supplement: XML Treatment for Sclerobregma [file zookeys.1236.149576-treatment1.xml]

<!DOCTYPE tp:taxon-treatment
  PUBLIC "-//TaxonX//DTD Taxonomic Treatment Publishing DTD v0 20100105//EN" "tax-treatment-NSO.dtd">
<tp:taxon-treatment xmlns:tp="http://www.plazi.org/taxpub"><tp:treatment-meta><kwd-group><label>Taxon classification</label><kwd>
                <named-content content-type="kingdom">Animalia</named-content>
              </kwd><kwd>
                <named-content content-type="order">Boletales</named-content>
              </kwd><kwd>
                <named-content content-type="family">Scalibregmatidae</named-content>
              </kwd></kwd-group><mixed-citation publication-type="journal"><person-group><name><surname>Lin</surname><given-names>Jun-Hui</given-names></name><name><surname>Huang</surname><given-names>Ya-Qin</given-names></name><name><surname>Liang</surname><given-names>Qian-Yong</given-names></name><name><surname>He</surname><given-names>Xue-Bao</given-names></name></person-group><article-title>﻿A new species of a rarely encountered genus <italic><tp:taxon-name><tp:taxon-name-part taxon-name-part-type="genus" reg="Sclerobregma">Sclerobregma</tp:taxon-name-part></tp:taxon-name></italic> Hartman, 1965 (<tp:taxon-name><tp:taxon-name-part taxon-name-part-type="phylum">Annelida</tp:taxon-name-part></tp:taxon-name>, <tp:taxon-name><tp:taxon-name-part taxon-name-part-type="family">Scalibregmatidae</tp:taxon-name-part></tp:taxon-name>) from the deep South China Sea</article-title><source>Zookeys</source><day>02</day><month>05</month><year>2025</year><volume>1236</volume><fpage>209</fpage><lpage>218</lpage><pub-id pub-id-type="doi">10.3897/zookeys.1236.149576</pub-id></mixed-citation></tp:treatment-meta><tp:nomenclature><label>﻿Genus</label><tp:taxon-name>
              <object-id xmlns:xlink="http://www.w3.org/1999/xlink" content-type="arpha" xlink:type="simple">A71388EF-BF49-5725-9A37-9ACC6987039A</object-id>
              <tp:taxon-name-part taxon-name-part-type="genus" reg="Sclerobregma">Sclerobregma</tp:taxon-name-part>
            </tp:taxon-name><tp:taxon-authority>Hartman, 1965</tp:taxon-authority></tp:nomenclature><tp:treatment-sec sec-type="type species" id="SECID0EZLAC"><title>Type species.</title><p><italic><tp:taxon-name><tp:taxon-name-part taxon-name-part-type="genus" reg="Sclerobregma">Sclerobregma</tp:taxon-name-part><tp:taxon-name-part taxon-name-part-type="species" reg="branchiatum">branchiatum</tp:taxon-name-part></tp:taxon-name></italic> Hartman, 1965.</p></tp:treatment-sec><tp:treatment-sec sec-type="Generic diagnosis" id="SECID0EKMAC"><title>Generic diagnosis.</title><p>(after <xref ref-type="bibr" rid="B4">Blake 2020</xref>) Body elongate and arenicoliform, ventral groove with elevated pads present from chaetiger 1 along entire body. Prostomium T-shaped with a pair of narrow frontal horns; eyes absent. Peristomium a single inflated ring, encompassing the prostomium dorsally; nuchal organs narrow slits posteriorly between prostomium and peristomium. Parapodia of posterior segments with dorsal and ventral cirri; each cirrus inflated, with numerous internal tubular glands with external openings visible as minute pores using SEM; interramal sense organ present as distinct papilla. Branched pectinate-like branchiae present on chaetigers 2–5. Chaetae include capillaries throughout, lyrate chaetae from chaetiger 3, large acicular spines present on notopodia of chaetigers 1 and 2 and neuropodia of chaetiger 1; few very small blunt-tipped spinous chaetae anterior to acicular spines on chaetigers 1 to 2, representing homologues of lyrate chaetae found on following chaetigers. Pygidium with five anal cirri.</p></tp:treatment-sec><ref-list><ref id="B4"><mixed-citation xmlns:xlink="http://www.w3.org/1999/xlink" xlink:type="simple"><person-group><name name-style="western"><surname>Blake</surname><given-names>JA</given-names></name></person-group> (<year>2020</year>) <article-title>7.6.3 <tp:taxon-name><tp:taxon-name-part taxon-name-part-type="family">Scalibregmatidae</tp:taxon-name-part></tp:taxon-name> Malmgren, 1867.</article-title> In: <person-group><name name-style="western"><surname>Purschke</surname><given-names>G</given-names></name><name name-style="western"><surname>Böggemann</surname><given-names>M</given-names></name><name name-style="western"><surname>Westheide</surname><given-names>W</given-names></name></person-group> (<role>Eds</role>) <issue-title>Handbook of Zoology.</issue-title><source><tp:taxon-name><tp:taxon-name-part taxon-name-part-type="phylum">Annelida</tp:taxon-name-part></tp:taxon-name> Vol. 2 (Pleistoannelida, <tp:taxon-name><tp:taxon-name-part taxon-name-part-type="class">Sedentaria</tp:taxon-name-part></tp:taxon-name> II). De Gruyter, Berlin</source>, <fpage>312</fpage>–<lpage>349</lpage>. <ext-link xlink:href="10.1515/9783110291681-010" ext-link-type="doi" xlink:type="simple">https://doi.org/10.1515/9783110291681-010</ext-link></mixed-citation></ref></ref-list></tp:taxon-treatment>
