# Supplementary material for: ﻿A new species of a rarely encountered genus Sclerobregma Hartman, 1965 (Annelida, Scalibregmatidae) from the deep South China Sea
Source: Zookeys. 2025 May 2;1236:209–18. doi: 10.3897/zookeys.1236.149576 (PMC12065008; doi:10.3897/zookeys.1236.149576)
Supplement: XML Treatment for Sclerobregma nanhaiensis [file zookeys.1236.149576-treatment2.xml]

<!DOCTYPE tp:taxon-treatment
  PUBLIC "-//TaxonX//DTD Taxonomic Treatment Publishing DTD v0 20100105//EN" "tax-treatment-NSO.dtd">
<tp:taxon-treatment xmlns:tp="http://www.plazi.org/taxpub"><tp:treatment-meta><kwd-group><label>Taxon classification</label><kwd>
                <named-content content-type="kingdom">Animalia</named-content>
              </kwd><kwd>
                <named-content content-type="order">Boletales</named-content>
              </kwd><kwd>
                <named-content content-type="family">Scalibregmatidae</named-content>
              </kwd></kwd-group><mixed-citation publication-type="journal"><person-group><name><surname>Lin</surname><given-names>Jun-Hui</given-names></name><name><surname>Huang</surname><given-names>Ya-Qin</given-names></name><name><surname>Liang</surname><given-names>Qian-Yong</given-names></name><name><surname>He</surname><given-names>Xue-Bao</given-names></name></person-group><article-title>﻿A new species of a rarely encountered genus <italic><tp:taxon-name><tp:taxon-name-part taxon-name-part-type="genus" reg="Sclerobregma">Sclerobregma</tp:taxon-name-part></tp:taxon-name></italic> Hartman, 1965 (<tp:taxon-name><tp:taxon-name-part taxon-name-part-type="phylum">Annelida</tp:taxon-name-part></tp:taxon-name>, <tp:taxon-name><tp:taxon-name-part taxon-name-part-type="family">Scalibregmatidae</tp:taxon-name-part></tp:taxon-name>) from the deep South China Sea</article-title><source>Zookeys</source><day>02</day><month>05</month><year>2025</year><volume>1236</volume><fpage>209</fpage><lpage>218</lpage><pub-id pub-id-type="doi">10.3897/zookeys.1236.149576</pub-id></mixed-citation></tp:treatment-meta><tp:nomenclature><label>﻿</label><tp:taxon-name>
              <object-id xmlns:xlink="http://www.w3.org/1999/xlink" content-type="arpha" xlink:type="simple">9E5210D1-53AF-540E-910B-DCC2397F6F7E</object-id>
              <tp:taxon-name-part taxon-name-part-type="genus" reg="Sclerobregma">Sclerobregma</tp:taxon-name-part>
              <tp:taxon-name-part taxon-name-part-type="species" reg="nanhaiensis">nanhaiensis</tp:taxon-name-part>
              <object-id xmlns:xlink="http://www.w3.org/1999/xlink" content-type="zoobank" xlink:type="simple">https://zoobank.org/22D4D1A4-FB82-4D8A-BB21-526BF49CC7D7</object-id>
            </tp:taxon-name><tp:taxon-status xmlns:xlink="http://www.w3.org/1999/xlink" xlink:type="simple">sp. nov.</tp:taxon-status><xref ref-type="fig" rid="F2">Figs 2A–I</xref><xref ref-type="fig" rid="F3">, 3A–E</xref></tp:nomenclature><tp:treatment-sec sec-type="material" id="SECID0EFOAC"><title>Material examined.</title><p><bold><italic>Holotype.</italic></bold> China • TIO-Poly-149, incomplete; northern South China Sea; sta. 2016SH-B01; <named-content xmlns:xlink="http://www.w3.org/1999/xlink" content-type="dwc:verbatimCoordinates" xlink:type="simple"><named-content content-type="geo-json" specific-use="{&#34;type&#34;:&#34;Point&#34;,&#34;coordinates&#34;:[115.350000,19.833333]}" id="NCID0ETOAC" xlink:type="simple">19°50′N, 115°21′E</named-content></named-content>; depth 1601 m; 3 Apr. 2016; Xue-Bao He leg. <bold><italic>Paratype.</italic></bold> China • TIO-Poly-150, 1 spec., incomplete; northern South China Sea; sta. 2018SHSC-2; <named-content xmlns:xlink="http://www.w3.org/1999/xlink" content-type="dwc:verbatimCoordinates" xlink:type="simple"><named-content content-type="geo-json" specific-use="{&#34;type&#34;:&#34;Point&#34;,&#34;coordinates&#34;:[115.283333,19.916667]}" id="NCID0E5OAC" xlink:type="simple">19°55′N, 115°17′E</named-content></named-content>; depth 1277 m; 11 Apr. 2018; Xue-Bao He leg.</p></tp:treatment-sec><tp:treatment-sec sec-type="material" id="SECID0EDPAC"><title>Additional material.</title><p>China • TIO-Poly-151, 2 specs, incomplete; northern South China Sea; sta. QDN-E2-S04; <named-content xmlns:xlink="http://www.w3.org/1999/xlink" content-type="dwc:verbatimCoordinates" xlink:type="simple"><named-content content-type="geo-json" specific-use="{&#34;type&#34;:&#34;Point&#34;,&#34;coordinates&#34;:[112.516667,18.050000]}" id="NCID0EMPAC" xlink:type="simple">18°3′N, 112°31′E</named-content></named-content>; depth 2352 m; 21 Jun. 2019; Jun-Hui Lin leg. • TIO-Poly-152, 1 spec., incomplete; northern South China Sea; sta. QDN-HM-E01; <named-content xmlns:xlink="http://www.w3.org/1999/xlink" content-type="dwc:verbatimCoordinates" xlink:type="simple"><named-content content-type="geo-json" specific-use="{&#34;type&#34;:&#34;Point&#34;,&#34;coordinates&#34;:[110.466667,16.833333]}" id="NCID0EUPAC" xlink:type="simple">16°50′N, 110°28′E</named-content></named-content>; depth 1464 m; 3 Jul. 2023; Zhi-Zhong Huang leg.</p></tp:treatment-sec><tp:treatment-sec sec-type="description" id="SECID0EZPAC"><title>Description.</title><p>Holotype incomplete, measuring 12.6 mm long by 1.1 mm wide for 29 chaetigers; paratype incomplete, broken into two fragments with 7 chaetigers (2.7 mm long) and 12 chaetigers (4.8 mm long). Body arenicoliform (Fig. <xref ref-type="fig" rid="F2">2A</xref>), with weakly expanded thoracic region (chaetigers 6–10), narrowing to posterior end. Color in alcohol light tan, without pigmentation. Chaetigers 1–5 smooth (Fig. <xref ref-type="fig" rid="F2">2B</xref>), without distinct annulation; chaetigers 6–15 quadriannulate; posterior segments with 6 annuli. Chaetigers 6–10 with transverse rows of weakly elevated pads on dorsum (Figs <xref ref-type="fig" rid="F2">2A</xref>, <xref ref-type="fig" rid="F3">3A</xref>), closely spaced. Venter with prominent ventral groove bearing elevated pads from chaetiger 3 (Fig. <xref ref-type="fig" rid="F3">3B</xref>). Four pairs of branched branchiae located on chaetigers 2–5 (Fig. <xref ref-type="fig" rid="F2">2B</xref>), arising posterior to notochaetae, first branchia smaller than others. Pygidium absent on both specimens.</p><fig id="F2" position="float" orientation="portrait"><object-id xmlns:xlink="http://www.w3.org/1999/xlink" content-type="doi" xlink:type="simple">10.3897/zookeys.1236.149576.figure2</object-id><object-id xmlns:xlink="http://www.w3.org/1999/xlink" content-type="arpha" xlink:type="simple">191C19B9-A46E-546E-861E-456803988BFA</object-id><label>Figure 2.</label><caption><p><italic><tp:taxon-name><tp:taxon-name-part taxon-name-part-type="genus" reg="Sclerobregma">Sclerobregma</tp:taxon-name-part><tp:taxon-name-part taxon-name-part-type="species" reg="nanhaiensis">nanhaiensis</tp:taxon-name-part></tp:taxon-name></italic> sp. nov. holotype (TIO-Poly-149) <bold>A</bold> entire specimen in dorsal view <bold>B</bold> anterior end in dorsal view (right parapodium of chaetiger 2 dissected) <bold>C</bold> anterior end in ventro-lateral view <bold>D</bold> middle segments in lateral view <bold>E</bold> chaetiger 2 in anterior view <bold>F</bold> chaetiger 28 in anterior view <bold>G</bold> notopodium of chaetiger 2 in anterior view <bold>H</bold> neuropodium of chaetiger 2 in anterior view <bold>I</bold> lyrate chaetae. Abbreviations: aS, acicular spine; br, branchiae; cc, capillary chaetae; ch, chaetiger; dC, dorsal cirrus; fH, frontal horn; mo, mouth; neP, neuropodium; noP, notopodium; per, peristomium; pr, prostomium; sc, spinous chaetae; vC, ventral cirrus; vG, ventral groove. Scale bars: 1 mm (<bold>A</bold>); 500 μm (<bold>B–D</bold>); 200 μm (<bold>E</bold>); 100 μm (<bold>F–H</bold>); 20 μm (<bold>I</bold>).</p></caption><graphic xmlns:xlink="http://www.w3.org/1999/xlink" xlink:href="zookeys-1236-209_article-149576__-g002.jpg" position="float" orientation="portrait" xlink:type="simple" id="oo_1320898.jpg"><uri content-type="original_file" xlink:type="simple">https://binary.pensoft.net/fig/1320898</uri></graphic></fig><p>Prostomium bell-shaped, with anterior margin broadly rounded, medially incised (Fig. <xref ref-type="fig" rid="F2">2B, C</xref>); posterior part dorsally narrowing into V-shape (Fig. <xref ref-type="fig" rid="F2">2B</xref>); a pair of nearly spherical frontal horns emerging subapically from anterior margin (Fig. <xref ref-type="fig" rid="F2">2B, C</xref>), directed laterally or anterolaterally. Eyes absent. Nuchal organs present as slits on posterolateral side of prostomium (Figs <xref ref-type="fig" rid="F2">2B</xref>, <xref ref-type="fig" rid="F3">3A</xref>). Proboscis slightly everted in holotype (Fig. <xref ref-type="fig" rid="F2">2C</xref>). Peristomium a smooth, single-lobed ring around prostomium dorso-laterally, interrupted mid-dorsally, ventrally forming upper lips of mouth. Structure of mouth obscured.</p><p>Parapodia biramous with squared parapodial lobes anteriorly (Fig. <xref ref-type="fig" rid="F2">2E</xref>), becoming conical from midbody to posterior end; parapodial lobes always shorter than cirri. Dorsal and ventral cirri present from chaetiger 14 in holotype, relatively small at first, becoming well developed on subsequent segments, inflated and bright brick-red (Fig. <xref ref-type="fig" rid="F2">2D, F</xref>). Dorsal cirri ellipsoid, broad basally, tapering to rounded tips; ventral cirri asymmetrical with broad basal attachment and terminated in nipple-like tips. Interramal papillae present between noto- and neuropodia in midbody, obscured in posterior segment.</p><p>Heavy recurved acicular spines (Figs <xref ref-type="fig" rid="F2">2E, G</xref>, <xref ref-type="fig" rid="F3">3C</xref>) present in notopodia of chaetigers 1 and 2, anterior to capillaries, numbering 9 spines arranged in one row at chaetiger 1 and 6 spines in one row at chaetiger 2; spines tapering to pointed tip bearing arista. Long and thin capillary chaetae (Fig. <xref ref-type="fig" rid="F2">2G, H</xref>) present in both rami throughout the body. Lyrate chaetae (Figs <xref ref-type="fig" rid="F2">2I</xref>, <xref ref-type="fig" rid="F3">3D</xref>) present from chaetiger 3, positioned anteriorly to capillaries, numbering 3–4 per noto- and neuropodium on anterior segments and increasing to 9–10 on posterior ones. Lyrate chaetae short, with unequal tynes bearing short bristles between tynes. A row of 15–20 short, blunt-tipped spinous chaetae per noto- and neuropodia present in chaetigers 1 and 2 (Figs <xref ref-type="fig" rid="F2">2G, H</xref>, <xref ref-type="fig" rid="F3">3F</xref>), anterior to all other chaetae. Transitionary chaetae, broader but shorter than capillaries (Fig. <xref ref-type="fig" rid="F3">3E</xref>), occurred in neuropodia of chaetiger 2.</p><fig id="F3" position="float" orientation="portrait"><object-id xmlns:xlink="http://www.w3.org/1999/xlink" content-type="doi" xlink:type="simple">10.3897/zookeys.1236.149576.figure3</object-id><object-id xmlns:xlink="http://www.w3.org/1999/xlink" content-type="arpha" xlink:type="simple">19D56EFB-5D44-55C4-B93D-E454D9C6E0C3</object-id><label>Figure 3.</label><caption><p><italic><tp:taxon-name><tp:taxon-name-part taxon-name-part-type="genus" reg="Sclerobregma">Sclerobregma</tp:taxon-name-part><tp:taxon-name-part taxon-name-part-type="species" reg="nanhaiensis">nanhaiensis</tp:taxon-name-part></tp:taxon-name></italic> sp. nov. holotype <bold>A</bold> anterior 6 chaetigers in dorsal view <bold>B</bold> anterior 5 chaetigers in ventral view <bold>C</bold> acicular spine on notopodium of chaetiger 2 <bold>D</bold> lyrate chaetae <bold>E</bold> transitionary chaetae from neuropodium of chaetiger 2 <bold>F</bold> spinous chaetae from chaetiger 2. Scale bars: 500 μm (<bold>A, B</bold>); 100 μm (<bold>C, E</bold>); 20 μm (<bold>D</bold>); 25 μm (<bold>F</bold>).</p></caption><graphic xmlns:xlink="http://www.w3.org/1999/xlink" xlink:href="zookeys-1236-209_article-149576__-g003.jpg" position="float" orientation="portrait" xlink:type="simple" id="oo_1320899.jpg"><uri content-type="original_file" xlink:type="simple">https://binary.pensoft.net/fig/1320899</uri></graphic></fig></tp:treatment-sec><tp:treatment-sec sec-type="Morphological variations" id="SECID0E5FAE"><title>Morphological variations</title><p>. Individual variability was observed with respect to the shape of the prostomium and the distribution of branchiae. Specifically, the anterior margin of the prostomium was medially incised in the holotype (TIO-Poly-149) and an additional specimen (TIO-Poly-152), whereas it was truncated in the paratype (TIO-Poly-150). Regarding the branchiae, some may be lost during field collection. The holotype exhibited four complete pairs of branchiae. In contrast, the paratype (TIO-Poly-150) had lost the first branchia on the right side of chaetiger 2.</p></tp:treatment-sec><tp:treatment-sec sec-type="remarks" id="SECID0EDGAE"><title>Remarks.</title><p>The genus <italic><tp:taxon-name><tp:taxon-name-part taxon-name-part-type="genus" reg="Sclerobregma">Sclerobregma</tp:taxon-name-part></tp:taxon-name></italic> was initially established by <xref ref-type="bibr" rid="B8">Hartman (1965)</xref> for the type species <italic><tp:taxon-name><tp:taxon-name-part taxon-name-part-type="genus" reg="Sclerobregma">Scl.</tp:taxon-name-part><tp:taxon-name-part taxon-name-part-type="species" reg="branchiatum">branchiatum</tp:taxon-name-part></tp:taxon-name></italic> collected from the northwestern Atlantic, which was characterized by the presence of heavy acicular spines and branched branchiae in anterior chaetigers. Subsequently, <xref ref-type="bibr" rid="B2">Bertelsen and Weston (1980)</xref> and <xref ref-type="bibr" rid="B15">Mackie (1991)</xref> made some corrections to the original description after careful re-examination of type and additional material. As a result, <italic><tp:taxon-name><tp:taxon-name-part taxon-name-part-type="genus" reg="Sclerobregma">Scl.</tp:taxon-name-part><tp:taxon-name-part taxon-name-part-type="species" reg="branchiatum">branchiatum</tp:taxon-name-part></tp:taxon-name></italic> is mainly characterized by the following characters: (1) four pairs of branchiae located on chaetigers 2–5; (2) heavy acicular spines occurring in notopodia of chaetigers 1 and 2 rather than only in chaetiger 1 (also occur in neuropodia of chaetiger 1 as noted by Blake, 2020); (3) posterior segments bearing inflated dorsal and ventral cirri, with nipple-like projections at the tip of the six anteriormost ventral cirri; and (4) short spinous chaetae, homologous with lyrate chaetae, are located on chaetigers 1 and 2, which is not mentioned in the original description by <xref ref-type="bibr" rid="B8">Hartman (1965)</xref>.</p><p><italic><tp:taxon-name><tp:taxon-name-part taxon-name-part-type="genus" reg="Sclerobregma">Sclerobregma</tp:taxon-name-part><tp:taxon-name-part taxon-name-part-type="species" reg="nanhaiensis">nanhaiensis</tp:taxon-name-part></tp:taxon-name></italic> sp. nov. resembles <italic><tp:taxon-name><tp:taxon-name-part taxon-name-part-type="genus" reg="Sclerobregma">Scl.</tp:taxon-name-part><tp:taxon-name-part taxon-name-part-type="species" reg="branchiatum">branchiatum</tp:taxon-name-part></tp:taxon-name></italic> with both species sharing many morphological characters, i.e. four pairs of branchiae on chaetigers 2–5, heavy acicular spines in the notopodia of chaetigers 1 and 2, short spinous chaetae in chaetigers 1 and 2, and lyrate chaetae present from chaetiger 3. Besides, they lack eyes on the prostomium. However, both species differ in the following respects:</p><list list-type="order"><list-item><p>Shape of anterior margin of prostomium. In 
                                <italic><tp:taxon-name><tp:taxon-name-part taxon-name-part-type="genus" reg="Sclerobregma">Scl.</tp:taxon-name-part><tp:taxon-name-part taxon-name-part-type="species" reg="branchiatum">branchiatum</tp:taxon-name-part></tp:taxon-name></italic>, the anterior margin of the prostomium was broadly curved and smooth, whereas it is medially incised in 
                                <italic><tp:taxon-name><tp:taxon-name-part taxon-name-part-type="genus" reg="Sclerobregma">Scl.</tp:taxon-name-part><tp:taxon-name-part taxon-name-part-type="species" reg="nanhaiensis">nanhaiensis</tp:taxon-name-part></tp:taxon-name></italic> sp. nov.;
                            </p></list-item><list-item><p>Number of ventral cirri with nipple-like tips on the posterior segments. Nipple-like tips are present in the six anteriormost ventral cirri of 
                                <italic><tp:taxon-name><tp:taxon-name-part taxon-name-part-type="genus" reg="Sclerobregma">Scl.</tp:taxon-name-part><tp:taxon-name-part taxon-name-part-type="species" reg="branchiatum">branchiatum</tp:taxon-name-part></tp:taxon-name></italic>, while they are present throughout the posterior segments in 
                                <italic><tp:taxon-name><tp:taxon-name-part taxon-name-part-type="genus" reg="Sclerobregma">Scl.</tp:taxon-name-part><tp:taxon-name-part taxon-name-part-type="species" reg="nanhaiensis">nanhaiensis</tp:taxon-name-part></tp:taxon-name></italic> sp. nov.;
                            </p></list-item><list-item><p>Body annulation. According to the generic diagnosis provided by <xref ref-type="bibr" rid="B4">Blake (2020)</xref>, a segment of 
                                <italic><tp:taxon-name><tp:taxon-name-part taxon-name-part-type="genus" reg="Sclerobregma">Scl.</tp:taxon-name-part><tp:taxon-name-part taxon-name-part-type="species" reg="branchiatum">branchiatum</tp:taxon-name-part></tp:taxon-name></italic> possesses up to four annulations along the body while that of 
                                <italic><tp:taxon-name><tp:taxon-name-part taxon-name-part-type="genus" reg="Sclerobregma">Scl.</tp:taxon-name-part><tp:taxon-name-part taxon-name-part-type="species" reg="nanhaiensis">nanhaiensis</tp:taxon-name-part></tp:taxon-name></italic> has six annulations on the posterior segments.
                            </p></list-item></list></tp:treatment-sec><tp:treatment-sec sec-type="etymology" id="SECID0E3KAE"><title>Etymology.</title><p>The specific name “<italic><tp:taxon-name><tp:taxon-name-part taxon-name-part-type="genus" reg="Sclerobregma"/><tp:taxon-name-part taxon-name-part-type="species" reg="nanhaiensis">nanhaiensis</tp:taxon-name-part></tp:taxon-name></italic>” is derived from Nánhǎi (南海), the Chinese name for the South China Sea, where the specimens were collected.</p></tp:treatment-sec><tp:treatment-sec sec-type="distribution" id="SECID0EMLAE"><title>Distribution.</title><p>Currently known from the continental slope of the northern South China Sea at water depth between 1277–2352 m.</p></tp:treatment-sec><tp:treatment-sec sec-type="Gene sequences" id="SECID0ERLAE"><title>Gene sequences.</title><p>In this study, 452 bp of 16S (accession number <ext-link xmlns:xlink="http://www.w3.org/1999/xlink" ext-link-type="gen" xlink:href="PV102047" xlink:type="simple">PV102047</ext-link>), 1665 bp of 18S (<ext-link xmlns:xlink="http://www.w3.org/1999/xlink" ext-link-type="gen" xlink:href="PV102048" xlink:type="simple">PV102048</ext-link>), 976 bp of 28S (<ext-link xmlns:xlink="http://www.w3.org/1999/xlink" ext-link-type="gen" xlink:href="PV102046" xlink:type="simple">PV102046</ext-link>), and 353 bp of H3 (<ext-link xmlns:xlink="http://www.w3.org/1999/xlink" ext-link-type="gen" xlink:href="PV102951" xlink:type="simple">PV102951</ext-link>) were successfully amplified. Currently, there are genetic data available in GenBank for two congeneric species, i.e., <italic><tp:taxon-name><tp:taxon-name-part taxon-name-part-type="genus" reg="Sclerobregma">Sclerobregma</tp:taxon-name-part><tp:taxon-name-part taxon-name-part-type="species" reg="branchiatum">branchiatum</tp:taxon-name-part></tp:taxon-name></italic> (with sequences for 18S rRNA and 28S rRNA) and an undescribed <italic><tp:taxon-name><tp:taxon-name-part taxon-name-part-type="genus" reg="Sclerobregma">Sclerobregma</tp:taxon-name-part></tp:taxon-name></italic> species (with sequences for COI and 16S rRNA). The 18S rRNA and 28S rRNA were highly conserved with the <abbrev xmlns:xlink="http://www.w3.org/1999/xlink" xlink:title="Kimura’s 2-parameter" id="ABBRID0E4MAE" xlink:type="simple">K2P</abbrev> distances of 0% and 0.5% between <italic><tp:taxon-name><tp:taxon-name-part taxon-name-part-type="genus" reg="Sclerobregma">Sclerobregma</tp:taxon-name-part><tp:taxon-name-part taxon-name-part-type="species" reg="nanhaiensis">nanhaiensis</tp:taxon-name-part></tp:taxon-name></italic> sp. nov. and <italic><tp:taxon-name><tp:taxon-name-part taxon-name-part-type="genus" reg="Sclerobregma">Scl.</tp:taxon-name-part><tp:taxon-name-part taxon-name-part-type="species" reg="branchiatum">branchiatum</tp:taxon-name-part></tp:taxon-name></italic>, respectively. However, the <abbrev xmlns:xlink="http://www.w3.org/1999/xlink" xlink:title="Kimura’s 2-parameter" id="ABBRID0EXNAE" xlink:type="simple">K2P</abbrev> distance was significantly higher for 16S rRNA between the new species and <italic><tp:taxon-name><tp:taxon-name-part taxon-name-part-type="genus" reg="Sclerobregma">Sclerobregma</tp:taxon-name-part></tp:taxon-name></italic> sp.339PB (Accession number <ext-link xmlns:xlink="http://www.w3.org/1999/xlink" ext-link-type="gen" xlink:href="MK971015" xlink:type="simple">MK971015</ext-link>), at 43.4%.</p></tp:treatment-sec><ref-list><ref id="B8"><mixed-citation xmlns:xlink="http://www.w3.org/1999/xlink" xlink:type="simple"><person-group><name name-style="western"><surname>Hartman</surname><given-names>O</given-names></name></person-group> (<year>1965</year>) <article-title>Deep-water benthic polychaetous annelids off New England to Bermuda and other North Atlantic areas.</article-title><source>Allan Hancock Foundation Publications, Occasional Paper</source><volume>28</volume>: <fpage>1</fpage>–<lpage>378</lpage>. <ext-link xlink:href="http://digitallibrary.usc.edu/digital/collection/p15799coll82/id/20299" ext-link-type="uri" xlink:type="simple">http://digitallibrary.usc.edu/digital/collection/p15799coll82/id/20299</ext-link></mixed-citation></ref><ref id="B2"><mixed-citation xmlns:xlink="http://www.w3.org/1999/xlink" xlink:type="simple"><person-group><name name-style="western"><surname>Bertelsen</surname><given-names>RD</given-names></name><name name-style="western"><surname>Weston</surname><given-names>DP</given-names></name></person-group> (<year>1980</year>) <article-title>A new species of <italic><tp:taxon-name><tp:taxon-name-part taxon-name-part-type="genus">Sclerobregma</tp:taxon-name-part></tp:taxon-name></italic> (<tp:taxon-name><tp:taxon-name-part taxon-name-part-type="class">Polychaeta</tp:taxon-name-part></tp:taxon-name>: <tp:taxon-name><tp:taxon-name-part taxon-name-part-type="family">Scalibregmatidae</tp:taxon-name-part></tp:taxon-name>) from off the southeastern United States.</article-title><source>Proceedings of the Biological Society of Washington</source><volume>93</volume>(<issue>3</issue>): <fpage>708</fpage>–<lpage>713</lpage>.</mixed-citation></ref><ref id="B15"><mixed-citation xmlns:xlink="http://www.w3.org/1999/xlink" xlink:type="simple"><person-group><name name-style="western"><surname>Mackie</surname><given-names>ASY</given-names></name></person-group> (<year>1991</year>) <article-title><italic><tp:taxon-name><tp:taxon-name-part taxon-name-part-type="genus">Scalibregma</tp:taxon-name-part><tp:taxon-name-part taxon-name-part-type="species">celticum</tp:taxon-name-part></tp:taxon-name></italic> new species (<tp:taxon-name><tp:taxon-name-part taxon-name-part-type="class">Polychaeta</tp:taxon-name-part></tp:taxon-name>: <tp:taxon-name><tp:taxon-name-part taxon-name-part-type="family">Scalibregmatidae</tp:taxon-name-part></tp:taxon-name>) from Europe, with a redescription of <italic><tp:taxon-name><tp:taxon-name-part taxon-name-part-type="genus">Scalibregma</tp:taxon-name-part><tp:taxon-name-part taxon-name-part-type="species">inflatum</tp:taxon-name-part></tp:taxon-name></italic> Rathke, 1843 and comments on the genus <italic><tp:taxon-name><tp:taxon-name-part taxon-name-part-type="genus">Sclerobregma</tp:taxon-name-part></tp:taxon-name></italic> Hartman, 1965.</article-title><source>Bulletin of Marine Science</source><volume>48</volume>(<issue>2</issue>): <fpage>268</fpage>–<lpage>276</lpage>.</mixed-citation></ref><ref id="B4"><mixed-citation xmlns:xlink="http://www.w3.org/1999/xlink" xlink:type="simple"><person-group><name name-style="western"><surname>Blake</surname><given-names>JA</given-names></name></person-group> (<year>2020</year>) <article-title>7.6.3 <tp:taxon-name><tp:taxon-name-part taxon-name-part-type="family">Scalibregmatidae</tp:taxon-name-part></tp:taxon-name> Malmgren, 1867.</article-title> In: <person-group><name name-style="western"><surname>Purschke</surname><given-names>G</given-names></name><name name-style="western"><surname>Böggemann</surname><given-names>M</given-names></name><name name-style="western"><surname>Westheide</surname><given-names>W</given-names></name></person-group> (<role>Eds</role>) <issue-title>Handbook of Zoology.</issue-title><source><tp:taxon-name><tp:taxon-name-part taxon-name-part-type="phylum">Annelida</tp:taxon-name-part></tp:taxon-name> Vol. 2 (Pleistoannelida, <tp:taxon-name><tp:taxon-name-part taxon-name-part-type="class">Sedentaria</tp:taxon-name-part></tp:taxon-name> II). De Gruyter, Berlin</source>, <fpage>312</fpage>–<lpage>349</lpage>. <ext-link xlink:href="10.1515/9783110291681-010" ext-link-type="doi" xlink:type="simple">https://doi.org/10.1515/9783110291681-010</ext-link></mixed-citation></ref></ref-list></tp:taxon-treatment>
